# Supplementary material for: Assessment of Cytotoxicity and Genotoxicity of Plasma-Treated Perfluorooctanesulfonate Containing Water Using In Vitro Bioassays
Source: Toxics. 2024 Dec 6;12(12):889. doi: 10.3390/toxics12120889 (PMC11728540; doi:10.3390/toxics12120889)
Supplement: Supplementary file 1 [file toxics-12-00889-s001.zip › Table S1.xlsx]

## Sheet: PFAS concentrations
	Concentrated sample							Sample before concentration
	Air after treatment, μg/L		N2 after treatment, μg/L		Ar after treatment, μg/L			PFOS concentration, μg/L
	PFOA	0	PFOA	0	PFOA	41		t, min	Air	Nitrogen	Argon
	PFHpA	0	PFHpA	7.5	PFHpA	45.5		0	106.4	116	125.6
	PFHxA	5.5	PFHxA	14.5	PFHxA	38		4	45.2	63.6	124.4
	PFPeA	25	PFPeA	24	PFPeA	21		10	42.8	25.6	115.2
	PFBA	49	PFBA	35.5	PFBA	23.5		20	32.8	18.4	71.2
	PFNA	0	PFNA	0	PFNA	0		30	7.6	5.6	64.4
	PFDA	0	PFDA	0	PFDA	0		45	7.2	5.6	46.4
	PFUnA	0	PFUnA	0	PFUnA	0		60	0	4.4	28
	PFDoA	0	PFDoA	0	PFDoA	0		75	0	0	25.6
	PFTdA	0	PFTdA	0	PFTdA	0
	PFTedA	0	PFTedA	0	PFTedA	0
	PFOS	80.5	PFOS	63	PFOS	820
	PFBS	0	PFBS	0	PFBS	0
	PFHxS	0	PFHxS	2.5	PFHxS	0
